# Supplementary material for: 2,3-Dichloro­benzene-1,4-diol
Source: Acta Crystallogr Sect E Struct Rep Online. 2009 Apr 25;65(Pt 5):o1103. doi: 10.1107/S1600536809014408 (PMC2977781; doi:10.1107/S1600536809014408)
Supplement: Supplementary file 1 [file e-65-o1103-sup1.cif]

##############################################################################
###                                                                        ###
###        Electronic paper (Acta Crystallographica Section E)             ###
###                                                                        ###
##############################################################################
#                                                                            #
# This CIF contains the data in a paper accepted for publication in Acta     #
# Crystallographica Section E. It conforms to the requirements of Notes      #
# for Authors for Section E, and has been peer reviewed under the auspices   #
# of the IUCr Commission on Journals.                                        #
#                                                                            #
# Full details of the Crystallographic Information File format               #
# are given in the paper "The Crystallographic Information File (CIF):       #
# a New Standard Archive File for Crystallography" by S. R. Hall, F. H.      #
# Allen and I. D. Brown [Acta Cryst. (1991), A47, 655-685].                  #
#                                                                            #
# The current version of the core CIF dictionary is obtainable from          #
# ftp://ftp.iucr.org/pub/cif_core.dic. The current version number is 2.4.    #
#                                                                            #
# Software is freely available for graphical display of the structure(s) in  #
# this CIF.  For information consult the CIF home page http://www.iucr.org/  #
# cif/home.html                                                              #
#                                                                            #
# This file may be used for bona fide research purposes within the           #
# scientific community so long as proper attribution is given to the journal # 
# article from which it was obtained.                                        #
#                                                                            #
##############################################################################
                                             
data_global
_audit_creation_method     'RAELSPUB and manual entry'
_journal_date_recd_electronic     2009-03-03
_journal_date_accepted     2009-04-17
_journal_name_full     'Acta Crystallographica, Section E'
_journal_year     2009
_journal_volume     65
_journal_issue      5
_journal_page_first     o1103
_journal_page_last     o1103
_journal_paper_category     QO
_journal_coeditor_code     BV2117
_publ_contact_author_name     'Dr. M. Scudder'
_publ_contact_author_address
;
Department of Chemistry
The University of New South Wales
SYDNEY, New South Wales, Australia 2052
;
_publ_contact_author_email     'm.scudder@unsw.edu.au'
_publ_section_title
;
2,3-Dichlorobenzene-1,4-diol
;
loop_
    _publ_author_name
    _publ_author_footnote
    _publ_author_address
    'Ahn, Paul D.' ?
;
School of Chemistry
University of New South Wales
Sydney 2052
Australia
;
    'Bishop, Roger' ?
;
School of Chemistry
University of New South Wales
Sydney 2052
Australia
;
    'Craig, Donald C.' ?
;
School of Chemistry
University of New South Wales
Sydney 2052
Australia
;
    'Scudder, Marcia L.' ?
;
School of Chemistry
University of New South Wales
Sydney 2052
Australia
;
data_I
_chemical_name_systematic
;
2,3-Dichlorobenzene-1,4-diol
;
_chemical_formula_moiety     'C6 H4 Cl2 O2'
_chemical_formula_sum     'C6 H4 Cl2 O2'
_chemical_formula_iupac     'C6 H4 Cl2 O2'
_chemical_formula_weight     179.0
_space_group_crystal_system     monoclinic
_space_group_name_H-M_alt     'P 21/c'
loop_
    _space_group_symop_id
    _space_group_symop_operation_xyz
    1 x,y,z
    2 -x,1/2+y,1/2-z
    3 -x,-y,-z
    4 x,1/2-y,1/2+z
_cell_length_a     4.8310(10)
_cell_length_b     11.347(2)
_cell_length_c     12.962(3)
_cell_angle_alpha     90
_cell_angle_beta     105.940(10)
_cell_angle_gamma     90
_cell_volume     683.2(2)
_cell_formula_units_Z     4
_cell_measurement_reflns_used     10
_cell_measurement_theta_min     25
_cell_measurement_theta_max     30
_cell_measurement_temperature     294
_exptl_crystal_description     tabular
_exptl_crystal_colour     colourless
_exptl_crystal_size_max     0.15
_exptl_crystal_size_mid     0.15
_exptl_crystal_size_min     0.06
_exptl_crystal_size_rad     ?
_exptl_crystal_density_diffrn     1.74
_exptl_crystal_density_meas     ?
_exptl_crystal_density_method     'not measured'
_exptl_crystal_F_000     360.0
_exptl_absorpt_coefficient_mu     8.021
_exptl_absorpt_correction_type     analytical
_exptl_absorpt_process_details     '(de Meulenaer & Tompa, 1965)'
_exptl_absorpt_correction_T_min     0.33
_exptl_absorpt_correction_T_max     0.63
_diffrn_radiation_type     'Cu K\a'
_diffrn_radiation_wavelength     1.54184
_diffrn_measurement_device_type     'Enraf--Nonius CAD-4'
_diffrn_measurement_method     \w--2\q
_diffrn_reflns_number     1449
_diffrn_reflns_av_R_equivalents     0.041
_diffrn_reflns_theta_max     70
_diffrn_reflns_theta_full     70
_diffrn_measured_fraction_theta_max     1.00
_diffrn_measured_fraction_theta_full     1.00
_diffrn_reflns_limit_h_min     -5
_diffrn_reflns_limit_h_max     0
_diffrn_reflns_limit_k_min     -13
_diffrn_reflns_limit_k_max     0
_diffrn_reflns_limit_l_min     -15
_diffrn_reflns_limit_l_max     15
_diffrn_standards_number     1
_diffrn_standards_interval_time     30
_diffrn_standards_decay_%     21
_refine_special_details
;
;
_reflns_number_total     1290
_reflns_number_gt     1187
_reflns_threshold_expression     I>2\s(I)
_refine_ls_structure_factor_coef     F
_refine_ls_R_factor_gt     0.034
_refine_ls_wR_factor_ref     0.050
_refine_ls_goodness_of_fit_ref     1.87
_refine_ls_number_reflns     1290
_refine_ls_number_parameters     92
_refine_ls_number_restraints     0
_refine_ls_hydrogen_treatment     noref
_refine_ls_weighting_scheme     calc
_refine_ls_weighting_details     'w = 1/[\s^2^(F) + 0.0004F^2^]'
_refine_ls_shift/su_max     0.008
_refine_diff_density_max     0.42
_refine_diff_density_min     -0.31
_refine_ls_extinction_method     none
_refine_ls_extinction_coef     ?
_refine_ls_abs_structure_Flack     ?
_atom_type_scat_source
                       'International Tables for X-ray Crystallography, Vol. IV'
_computing_data_collection     'CAD-4 Manual (Schagen <i>et al.</i>,  1989)'
_computing_cell_refinement     'CAD-4 Manual (Schagen <i>et al.</i>,  1989)'
_computing_data_reduction     'local program'
_computing_structure_solution     'SIR92 (Altomare <i>et al.</i>,  1994)'
_computing_structure_refinement     'RAELS (Rae, 2000)'
_computing_molecular_graphics
;
ORTEP-3 (Farrugia, 1997) and CrystalMaker (CrystalMaker Software,
2005)
;
_computing_publication_material     'local programs'
loop_
    _atom_site_type_symbol
    _atom_site_label
    _atom_site_fract_x
    _atom_site_fract_y
    _atom_site_fract_z
    _atom_site_U_iso_or_equiv
    _atom_site_adp_type
    _atom_site_occupancy
    Cl Cl1 0.78228(10) 0.11149(4) 0.49607(4) 0.0444(2) Uani 1.0
    Cl Cl2 0.54566(11) 0.00422(4) 0.26478(4) 0.0439(2) Uani 1.0
    O O1 0.4715(3) 0.31700(10)
                             0.53640(10)
                                       0.0463(4) Uani 1.0
    O O2 0.0408(3) 0.12240(10)
                             0.13310(10)
                                       0.0404(4) Uani 1.0
    C C1 0.3548(4) 0.2698(2) 0.4364(2) 0.0340(4) Uani 1.0
    C C2 0.4868(4) 0.1726(2) 0.40630(10)
                                       0.0328(4) Uani 1.0
    C C3 0.3797(4) 0.1238(2) 0.3049(2) 0.0319(4) Uani 1.0
    C C4 0.1366(4) 0.1719(2) 0.23340(10)
                                       0.0334(4) Uani 1.0
    C C5 0.0028(4) 0.2679(2) 0.2647(2) 0.0363(4) Uani 1.0
    C C6 0.1126(4) 0.3174(2) 0.3651(2) 0.0363(4) Uani 1.0
    H H1O1 0.3196 0.3578 0.5622 0.046 Uani 1.0
    H H1O2 -0.1619 0.1499 0.1026 0.040 Uani 1.0
    H HC5 -0.1745 0.3018 0.2143 0.036 Uani 1.0
    H HC6 0.0168 0.3879 0.3864 0.036 Uani 1.0
loop_
    _atom_site_aniso_label
    _atom_site_aniso_U_11
    _atom_site_aniso_U_22
    _atom_site_aniso_U_33
    _atom_site_aniso_U_12
    _atom_site_aniso_U_13
    _atom_site_aniso_U_23
    _atom_site_aniso_type_symbol
    Cl1 0.0340(3) 0.0503(3) 0.0427(3) 0.0103(2) -0.0001(2) 0.0039(2) Cl
    Cl2 0.0407(3) 0.0389(3) 0.0521(4) 0.0050(2) 0.0128(2) -0.0066(2) Cl
    O1 0.0360(8) 0.0620(9) 0.0367(7) 0.0060(6) 0.0030(6) -0.0131(7) O
    O2 0.0365(7) 0.0492(8) 0.0324(7) -0.0001(6) 0.0044(6) -0.0040(6) O
    C1 0.0291(9) 0.0403(9) 0.0316(9) -0.0004(7) 0.0068(7) -0.0004(7) C
    C2 0.0251(8) 0.0374(9) 0.0352(9) 0.0018(7) 0.0072(7) 0.0040(7) C
    C3 0.0281(9) 0.0318(8) 0.0370(10)
                                    0.0001(6) 0.0101(7) 0.0009(7) C
    C4 0.0302(9) 0.0386(9) 0.0306(9) -0.0049(7) 0.0070(7) 0.0018(7) C
    C5 0.0314(9) 0.0400(10)
                          0.0360(10)
                                   0.0038(7) 0.0061(7) 0.0051(8) C
    C6 0.0310(10)
                0.0390(10)
                         0.0390(10)
                                  0.0056(7) 0.0097(8) 0.0020(8) C
loop_
    _geom_bond_atom_site_label_1
    _geom_bond_atom_site_label_2
    _geom_bond_site_symmetry_1
    _geom_bond_site_symmetry_2
    _geom_bond_distance
    _geom_bond_publ_flag
    Cl1 C2 1_555 1_555 1.721(2) no
    Cl2 C3 1_555 1_555 1.727(2) no
    O1 C1 1_555 1_555 1.372(2) no
    O1 H1O1 1_555 1_555 1.000 no
    O2 C4 1_555 1_555 1.374(2) no
    O2 H1O2 1_555 1_555 1.000 no
    C1 C2 1_555 1_555 1.383(3) no
    C1 C6 1_555 1_555 1.386(2) no
    C2 C3 1_555 1_555 1.389(3) no
    C3 C4 1_555 1_555 1.392(3) no
    C4 C5 1_555 1_555 1.383(3) no
    C5 C6 1_555 1_555 1.383(3) no
    C5 HC5 1_555 1_555 1.000 no
    C6 HC6 1_555 1_555 1.000 no
loop_
    _geom_angle_atom_site_label_1
    _geom_angle_atom_site_label_2
    _geom_angle_atom_site_label_3
    _geom_angle_site_symmetry_1
    _geom_angle_site_symmetry_2
    _geom_angle_site_symmetry_3
    _geom_angle
    _geom_angle_publ_flag
    C1 O1 H1O1 1_555 1_555 1_555 110.4 no
    C4 O2 H1O2 1_555 1_555 1_555 106.6 no
    O1 C1 C2 1_555 1_555 1_555 118.4(2) no
    O1 C1 C6 1_555 1_555 1_555 122.1(2) no
    C2 C1 C6 1_555 1_555 1_555 119.5(2) no
    Cl1 C2 C1 1_555 1_555 1_555 119.50(10)
                                         no
    Cl1 C2 C3 1_555 1_555 1_555 120.30(10)
                                         no
    C1 C2 C3 1_555 1_555 1_555 120.3(2) no
    Cl2 C3 C2 1_555 1_555 1_555 121.00(10)
                                         no
    Cl2 C3 C4 1_555 1_555 1_555 118.90(10)
                                         no
    C2 C3 C4 1_555 1_555 1_555 120.1(2) no
    O2 C4 C3 1_555 1_555 1_555 118.2(2) no
    O2 C4 C5 1_555 1_555 1_555 122.4(2) no
    C3 C4 C5 1_555 1_555 1_555 119.4(2) no
    C4 C5 C6 1_555 1_555 1_555 120.4(2) no
    C4 C5 HC5 1_555 1_555 1_555 119.8 no
    C6 C5 HC5 1_555 1_555 1_555 119.8 no
    C1 C6 C5 1_555 1_555 1_555 120.3(2) no
    C1 C6 HC6 1_555 1_555 1_555 119.8 no
    C5 C6 HC6 1_555 1_555 1_555 119.8 no
loop_
    _geom_hbond_atom_site_label_D
    _geom_hbond_atom_site_label_H
    _geom_hbond_atom_site_label_A
    _geom_hbond_site_symmetry_A
    _geom_hbond_distance_DH
    _geom_hbond_distance_HA
    _geom_hbond_distance_DA
    _geom_hbond_angle_DHA
    O1 H1O1 O2 4_555 1.00 1.84 2.794(2) 158
    O2 H1O2 O1 4_454 1.00 1.78 2.778(2) 172
