# Supplementary material for: 2,3-Dichloro­benzene-1,4-diol
Source: Acta Crystallogr Sect E Struct Rep Online. 2009 Apr 25;65(Pt 5):o1103. doi: 10.1107/S1600536809014408 (PMC2977781; doi:10.1107/S1600536809014408)
Supplement: Supplementary file 2 [file e-65-o1103-Isup2.hkl]

data_I
loop_
_refln_index_h
_refln_index_k
_refln_index_l
_refln_F_meas
_refln_F_calc
_refln_F_sigma
   1   0   0   39.800  -39.151  0.112
   2   0   0   55.396   50.996  0.173
   3   0   0   35.321  -34.610  0.235
   4   0   0   21.212   21.040  0.212
   5   0   0    7.613    7.561  0.126
  -5   0   2   17.775   16.850  0.178
  -4   0   2   12.467   12.318  0.115
  -3   0   2   10.898   -9.790  0.114
  -2   0   2   57.989  -58.424  0.171
  -1   0   2   17.502  -16.013  0.114
   0   0   2   12.522  -12.050  0.103
   1   0   2   14.851   15.700  0.133
   2   0   2   69.886  -66.633  0.195
   3   0   2    9.524   -9.806  0.097
   4   0   2   14.244   14.324  0.144
   5   0   2    3.146   -3.441  0.152
  -5   0   4   14.178   13.200  0.136
  -4   0   4   19.778   19.608  0.194
  -3   0   4   39.828  -40.972  0.250
  -2   0   4   10.925   -9.985  0.103
  -1   0   4   53.527  -51.061  0.144
   0   0   4   96.413   89.125  0.398
   1   0   4   42.447  -41.332  0.167
   2   0   4   14.466  -12.903  0.143
   3   0   4   23.866  -23.619  0.238
   4   0   4   17.782   17.485  0.187
   5   0   4   11.927   12.658  0.127
  -5   0   6   20.919   20.453  0.204
  -4   0   6   17.790  -18.380  0.177
  -3   0   6    9.394    9.311  0.096
  -2   0   6   49.996  -48.103  0.203
  -1   0   6   46.211   46.250  0.178
   0   0   6   16.157  -13.898  0.474
   1   0   6   22.959   22.655  0.204
   2   0   6   48.781  -47.899  0.257
   3   0   6    5.269   -5.305  0.134
   4   0   6   17.531   17.572  0.174
  -5   0   8    4.951    4.640  0.145
  -4   0   8   26.608   24.793  0.264
  -3   0   8   33.276  -32.057  0.273
  -2   0   8    5.517    5.439  0.092
  -1   0   8   28.375   25.765  0.216
   0   0   8   57.878   55.440  0.351
   1   0   8   19.722   19.081  0.194
   2   0   8    2.169    1.989  0.175
   3   0   8   11.260  -11.221  0.115
   4   0   8   12.291   12.834  0.131
  -5   0  10   15.979   16.138  0.169
  -4   0  10    6.437   -6.324  0.131
  -3   0  10    9.830    9.765  0.117
  -2   0  10   41.257  -39.539  0.273
  -1   0  10   20.122   19.703  0.201
   0   0  10    2.586   -2.432  0.104
   1   0  10   12.079  -11.775  0.123
   2   0  10   17.008  -17.045  0.179
   3   0  10   12.619  -12.841  0.133
  -4   0  12   17.521   16.866  0.185
  -3   0  12   23.720  -22.915  0.232
  -2   0  12    6.955   -6.723  0.121
  -1   0  12    4.492   -4.285  0.125
   0   0  12   11.315   10.979  0.113
   1   0  12    2.124   -2.545  0.221
   2   0  12   12.334  -12.616  0.130
  -4   0  14    9.769   -9.941  0.107
  -3   0  14    9.713    9.588  0.112
  -2   0  14   17.937  -17.159  0.176
  -1   0  14   21.413   21.819  0.213
   0   0  14    8.338    8.132  0.128
   1   0  14    1.001   -0.937  0.295
   1   1   0   19.886  -19.106  0.117
   2   1   0   12.634   12.881  0.122
   3   1   0   45.117  -42.653  0.239
   4   1   0   11.713  -11.665  0.123
   5   1   0    6.043    6.007  0.129
  -5   1   1   21.689  -20.923  0.216
  -4   1   1    7.495    7.451  0.118
  -3   1   1    4.393    3.677  0.095
  -2   1   1   58.417   56.197  0.174
  -1   1   1   13.331   12.635  0.130
   0   1   1   27.720  -27.842  1.467
   1   1   1   15.361   14.750  0.124
   2   1   1   18.450   16.603  0.179
   3   1   1   26.010   25.771  0.242
   4   1   1   26.961  -26.355  0.263
   5   1   1    1.291    1.753  0.317
  -5   1   2    1.697   -2.298  0.239
  -4   1   2    1.553   -0.929  0.205
  -3   1   2   13.171   13.143  0.132
  -2   1   2   38.006  -36.791  0.175
  -1   1   2   56.569  -59.194  0.147
   0   1   2   26.293   25.568  0.644
   1   1   2   16.085   16.134  0.135
   2   1   2   23.732   22.829  0.191
   3   1   2   14.925  -15.077  0.157
   4   1   2   13.024  -13.345  0.132
   5   1   2    1.582   -1.910  0.232
  -5   1   3   10.536   10.110  0.124
  -4   1   3   25.101  -24.277  0.228
  -3   1   3   24.672   24.939  0.230
  -2   1   3    7.992    8.656  0.085
  -1   1   3   62.091  -59.264  0.139
   0   1   3   30.694  -30.371  0.809
   1   1   3   55.894  -53.076  0.156
   2   1   3   49.860   48.034  0.206
   3   1   3   13.378  -13.147  0.134
   4   1   3    2.468    2.155  0.179
   5   1   3   20.262  -20.724  0.201
  -5   1   4    9.947   -9.644  0.128
  -4   1   4    0.000   -0.795 14.203
  -3   1   4    9.566    9.497  0.099
  -2   1   4   30.832  -30.163  0.184
  -1   1   4   24.473  -24.572  0.144
   0   1   4    0.842   -0.504  0.167
   1   1   4   33.054   32.328  0.168
   2   1   4    4.878    5.251  0.087
   3   1   4    7.784   -7.475  0.108
   4   1   4    5.327   -4.824  0.133
   5   1   4    4.886    4.951  0.115
  -5   1   5   26.594  -25.013  0.266
  -4   1   5    4.239    3.855  0.128
  -3   1   5    9.269   -8.928  0.096
  -2   1   5   30.062   30.264  0.191
  -1   1   5    9.445   -8.603  0.093
   0   1   5   63.431  -59.297  0.937
   1   1   5    9.045    9.849  0.094
   2   1   5    1.562   -0.609  0.153
   3   1   5   16.825   16.518  0.176
   4   1   5   13.644  -13.592  0.140
  -5   1   6   12.712   11.722  0.126
  -4   1   6    7.304    7.854  0.139
  -3   1   6   41.575   39.674  0.251
  -2   1   6   11.987  -11.896  0.125
  -1   1   6   14.209  -13.518  0.138
   0   1   6    1.410   -0.810  0.220
   1   1   6   40.011   37.615  0.209
   2   1   6    1.415    1.263  0.199
   3   1   6    8.445    8.436  0.119
   4   1   6    7.180   -7.044  0.123
  -5   1   7    1.284    0.412  0.822
  -4   1   7   15.647  -15.350  0.154
  -3   1   7   21.194   20.379  0.204
  -2   1   7   21.644   21.176  0.188
  -1   1   7   13.596  -13.020  0.140
   0   1   7   10.060    8.560  0.106
   1   1   7   17.159  -17.493  0.177
   2   1   7   48.930   46.941  0.277
   3   1   7    6.825   -6.458  0.121
   4   1   7    2.267    2.216  0.153
  -5   1   8    0.000    0.603 15.402
  -4   1   8    3.455   -2.797  0.137
  -3   1   8    9.808    9.900  0.105
  -2   1   8    4.762   -5.061  0.094
  -1   1   8    1.518   -1.294  0.145
   0   1   8   16.084  -14.506  0.740
   1   1   8   30.770   29.628  0.252
   2   1   8   29.570  -28.976  0.288
   3   1   8   11.466  -11.258  0.116
   4   1   8   14.701  -14.763  0.146
  -5   1   9    8.301   -7.736  0.118
  -4   1   9    1.000   -0.726  0.866
  -3   1   9   10.296   10.161  0.109
  -2   1   9   12.495   12.357  0.128
  -1   1   9   13.450   12.561  0.134
   0   1   9   32.043  -30.773  0.189
   1   1   9   24.829   24.252  0.263
   2   1   9    4.060   -3.974  0.137
   3   1   9   14.289   13.718  0.136
  -5   1  10    1.777    1.756  0.185
  -4   1  10    5.069    4.988  0.132
  -3   1  10    5.552    5.483  0.123
  -2   1  10   17.511  -16.823  0.178
  -1   1  10    7.642   -7.668  0.103
   0   1  10   10.625  -10.071  0.203
   1   1  10   24.696   23.996  0.248
   2   1  10    3.374    3.015  0.142
   3   1  10    2.708   -2.688  0.132
  -5   1  11    0.000   -0.226 15.647
  -4   1  11    4.961   -4.708  0.130
  -3   1  11    8.710    8.584  0.122
  -2   1  11    3.460    3.633  0.136
  -1   1  11   17.132  -16.738  0.171
   0   1  11   14.385  -14.261  0.285
   1   1  11   14.325  -13.948  0.137
   2   1  11   17.324   16.829  0.169
  -4   1  12    3.452    3.390  0.144
  -3   1  12    7.274   -6.910  0.124
  -2   1  12    6.227   -5.777  0.117
  -1   1  12   11.290  -11.074  0.114
   0   1  12    1.882    1.499  0.175
   1   1  12   10.836   10.647  0.126
   2   1  12    0.000    0.781 14.993
  -4   1  13    8.577   -8.711  0.113
  -3   1  13    9.664   10.012  0.119
  -2   1  13    2.556   -2.411  0.143
  -1   1  13    5.262    5.313  0.133
   0   1  13   16.493  -15.867  0.205
   1   1  13   10.310   10.068  0.119
  -4   1  14   17.105   17.673  0.178
  -3   1  14    5.679    5.529  0.119
  -2   1  14    4.421    4.678  0.127
  -1   1  14    2.023   -1.489  0.167
   0   1  14    1.812    1.473  0.375
   1   1  14    4.829    5.133  0.125
  -3   1  15    1.116    0.933  0.220
  -2   1  15   11.452   11.514  0.114
  -1   1  15    7.002   -7.208  0.108
   0   1  15    0.114    0.630  1.386
   0   2   0   23.741  -26.269  0.133
   1   2   0   46.820  -46.165  0.145
   2   2   0    2.593    2.414  0.086
   3   2   0   15.108  -15.311  0.160
   4   2   0   10.352    9.694  0.120
   5   2   0    2.238    2.389  0.192
  -5   2   1    7.686    7.432  0.127
  -4   2   1    9.988   -9.526  0.115
  -3   2   1   11.686  -11.870  0.122
  -2   2   1    9.851    9.844  0.103
  -1   2   1   79.192   76.205  0.187
   0   2   1   54.865  -56.586  4.645
   1   2   1   54.021  -52.572  0.146
   2   2   1   39.575  -37.332  0.190
   3   2   1   13.235   13.300  0.132
   4   2   1   11.764   11.256  0.124
   5   2   1   10.451  -10.612  0.119
  -5   2   2    6.213    6.297  0.133
  -4   2   2    3.789   -3.825  0.138
  -3   2   2   29.667   29.703  0.243
  -2   2   2   42.517  -42.637  0.204
  -1   2   2  113.848  117.476  0.763
   0   2   2   47.934  -48.218  2.505
   1   2   2   75.886   72.198  0.558
   2   2   2   32.168  -31.749  0.199
   3   2   2   10.746   10.786  0.108
   4   2   2    3.089   -2.978  0.147
   5   2   2    6.488    6.476  0.117
  -5   2   3    6.498    6.339  0.132
  -4   2   3   41.377  -40.197  0.307
  -3   2   3   20.904  -21.006  0.222
  -2   2   3   37.224  -37.802  0.232
  -1   2   3   52.376   54.787  0.160
   0   2   3   13.985  -14.668  0.356
   1   2   3   34.100  -34.058  0.163
   2   2   3    6.558   -6.588  0.080
   3   2   3   24.901   23.991  0.232
   4   2   3    4.320    3.451  0.143
   5   2   3    3.486   -3.728  0.127
  -5   2   4   14.596  -14.169  0.148
  -4   2   4   14.663   14.316  0.144
  -3   2   4   28.794  -29.928  0.253
  -2   2   4   12.050   13.123  0.121
  -1   2   4   42.681  -42.948  0.162
   0   2   4   34.711   35.129  0.862
   1   2   4   45.882  -43.558  0.180
   2   2   4    8.987    8.593  0.088
   3   2   4   11.351  -10.926  0.108
   4   2   4    0.996   -2.666  1.254
   5   2   4    2.854    3.169  0.138
  -5   2   5   13.509   13.515  0.126
  -4   2   5   15.322  -15.920  0.154
  -3   2   5    0.561   -1.725  1.561
  -2   2   5   21.759   22.223  0.205
  -1   2   5   48.812   48.693  0.175
   0   2   5   17.101  -15.770  0.154
   1   2   5   11.582  -12.358  0.121
   2   2   5   11.127  -10.856  0.110
   3   2   5   38.216   38.241  0.294
   4   2   5   17.301   17.336  0.172
  -5   2   6    7.945    7.771  0.131
  -4   2   6    6.814   -6.822  0.150
  -3   2   6   18.638   18.923  0.178
  -2   2   6   35.438  -35.774  0.215
  -1   2   6   33.245   33.733  0.188
   0   2   6    2.884   -1.675  0.760
   1   2   6   21.746   21.572  0.215
   2   2   6    1.142   -1.827  0.783
   3   2   6    9.843    9.601  0.117
   4   2   6    1.470    2.484  0.758
  -5   2   7    4.561    4.648  0.163
  -4   2   7    6.143   -5.914  0.141
  -3   2   7    7.510   -7.410  0.108
  -2   2   7   15.615   15.574  0.151
  -1   2   7   45.228   43.663  0.209
   0   2   7    5.987   -5.793  0.059
   1   2   7   21.298  -20.369  0.204
   2   2   7    7.645   -7.540  0.111
   3   2   7    7.802    7.581  0.117
   4   2   7    5.865    5.853  0.115
  -5   2   8   10.223  -10.118  0.131
  -4   2   8   16.287   16.523  0.160
  -3   2   8   18.711  -18.473  0.174
  -2   2   8   22.672   22.697  0.212
  -1   2   8   36.963  -35.880  0.229
   0   2   8   19.797   20.121  0.142
   1   2   8   25.631  -25.296  0.255
   2   2   8    8.209   -7.738  0.117
   3   2   8    2.904    2.498  0.155
  -5   2   9    0.000    1.223 15.962
  -4   2   9   14.986  -14.498  0.155
  -3   2   9    8.241   -8.074  0.119
  -2   2   9   13.616   12.990  0.137
  -1   2   9   14.650   14.753  0.152
   0   2   9   10.319   -9.712  0.145
   1   2   9   29.426  -28.185  0.267
   2   2   9   14.431  -14.149  0.143
   3   2   9   11.104   11.120  0.114
  -5   2  10   11.040   11.260  0.114
  -4   2  10   11.923  -11.944  0.122
  -3   2  10   15.295   14.852  0.158
  -2   2  10   10.952  -11.077  0.109
  -1   2  10   14.315   14.417  0.149
   0   2  10    3.236    2.836  0.102
   1   2  10    9.236    9.022  0.129
   2   2  10    5.577   -5.186  0.125
   3   2  10    2.273    1.776  0.147
  -5   2  11    0.428   -0.424  1.500
  -4   2  11    8.749   -8.441  0.120
  -3   2  11   22.305  -21.734  0.215
  -2   2  11    0.961    0.870  0.832
  -1   2  11    9.931    9.704  0.110
   0   2  11   10.892  -10.757  0.125
   1   2  11    3.205   -2.697  0.175
   2   2  11    1.905   -1.669  0.165
  -4   2  12    6.316    6.249  0.120
  -3   2  12   16.823  -16.646  0.176
  -2   2  12   13.327   13.103  0.137
  -1   2  12   12.125  -12.182  0.120
   0   2  12    7.411    7.880  0.119
   1   2  12    0.583   -2.072  2.041
   2   2  12    6.108   -5.749  0.112
  -4   2  13    4.953   -5.018  0.120
  -3   2  13    5.052    5.017  0.129
  -2   2  13    6.711    6.675  0.121
  -1   2  13   19.970   20.220  0.204
   0   2  13    5.512   -5.626  0.089
   1   2  13    9.159   -8.832  0.121
  -3   2  14    2.027    1.918  0.169
  -2   2  14    5.402   -5.147  0.115
  -1   2  14    1.267    1.071  0.246
   0   2  14    0.000   -0.255  5.329
   1   2  14    0.000    0.778 16.501
  -3   2  15    2.576   -2.596  0.135
  -2   2  15    7.691    7.714  0.107
  -1   2  15    5.234    5.226  0.110
   0   2  15    2.039   -1.961  0.204
   1   3   0   45.257   45.476  0.173
   2   3   0    3.417    3.879  0.087
   3   3   0   18.735  -18.748  0.182
   4   3   0   15.124  -14.454  0.151
   5   3   0    4.455    4.233  0.125
  -5   3   1    3.974   -3.695  0.133
  -4   3   1   25.265   24.203  0.238
  -3   3   1   34.928  -34.017  0.258
  -2   3   1   10.143   -9.418  0.100
  -1   3   1   27.399  -28.530  0.181
   0   3   1   16.325  -17.408  0.714
   1   3   1   26.953   25.941  0.163
   2   3   1   49.287  -48.476  0.208
   3   3   1   18.214   18.231  0.186
   4   3   1   10.993  -10.519  0.120
   5   3   1   17.083   17.363  0.164
  -5   3   2    1.487   -1.909  0.282
  -4   3   2    9.525    8.920  0.119
  -3   3   2    6.427    6.442  0.100
  -2   3   2    8.598   -9.175  0.084
  -1   3   2   69.620  -70.974  0.207
   0   3   2   20.577  -22.067  0.919
   1   3   2   29.809   29.629  0.168
   2   3   2    9.940   -8.475  0.093
   3   3   2   22.592  -22.080  0.233
   4   3   2   10.366   -9.746  0.124
   5   3   2    4.406    4.568  0.127
  -5   3   3    6.092    5.668  0.134
  -4   3   3   11.750  -11.284  0.120
  -3   3   3   11.054   10.964  0.108
  -2   3   3   15.549  -16.560  0.152
  -1   3   3   68.002   71.041  0.195
   0   3   3   34.283   35.435  2.011
   1   3   3   11.173   10.000  0.109
   2   3   3    4.927   -4.091  0.086
   3   3   3   23.526  -23.433  0.245
   4   3   3   14.556   14.931  0.151
   5   3   3    3.905    4.392  0.127
  -5   3   4   11.617  -11.418  0.127
  -4   3   4   20.043   19.789  0.201
  -3   3   4    3.320    3.189  0.141
  -2   3   4    3.441   -4.626  0.107
  -1   3   4   16.159  -17.682  0.156
   0   3   4    6.605   -6.369  0.777
   1   3   4   49.924   47.175  0.195
   2   3   4   16.925   16.093  0.170
   3   3   4   17.051  -17.286  0.168
   4   3   4    1.116    0.844  0.296
  -5   3   5    3.487    3.289  0.151
  -4   3   5   12.191   12.388  0.137
  -3   3   5    7.700   -8.602  0.120
  -2   3   5   27.730  -29.018  0.228
  -1   3   5   17.501   17.751  0.164
   0   3   5    0.989    0.762  0.151
   1   3   5   48.006   44.549  0.212
   2   3   5   32.588  -32.318  0.257
   3   3   5   25.650   25.049  0.258
   4   3   5   17.955  -17.901  0.170
  -5   3   6    5.596   -5.488  0.142
  -4   3   6    9.896    9.898  0.138
  -3   3   6   15.523   16.664  0.148
  -2   3   6   11.697  -11.346  0.112
  -1   3   6   13.351  -14.685  0.144
   0   3   6   18.423   17.717  0.706
   1   3   6   18.718   19.342  0.197
   2   3   6   16.817   16.444  0.167
   3   3   6   22.500  -21.195  0.231
   4   3   6    7.791   -7.781  0.117
  -5   3   7   12.963   13.224  0.132
  -4   3   7    3.436   -3.309  0.186
  -3   3   7    4.728   -4.601  0.124
  -2   3   7    8.652   -9.073  0.090
  -1   3   7    8.032   -8.253  0.082
   0   3   7   17.596   18.346  0.773
   1   3   7   19.157  -18.644  0.190
   2   3   7    7.501   -7.483  0.110
   3   3   7   15.686  -15.398  0.150
   4   3   7    9.610    9.675  0.106
  -5   3   8    2.524   -2.620  0.172
  -4   3   8   18.180   18.492  0.182
  -3   3   8    9.209    9.465  0.113
  -2   3   8    6.399   -6.426  0.101
  -1   3   8   19.091  -19.831  0.187
   0   3   8    4.665    4.827  0.077
   1   3   8   16.162   15.983  0.176
   2   3   8    5.256    5.064  0.127
   3   3   8   13.112  -12.774  0.129
  -5   3   9    5.309   -5.223  0.133
  -4   3   9   10.333   10.399  0.126
  -3   3   9    7.332   -7.581  0.118
  -2   3   9   12.736  -12.387  0.124
  -1   3   9    0.000   -1.085 13.562
   0   3   9    4.940   -4.598  0.088
   1   3   9    2.814    2.596  0.150
   2   3   9   17.690  -17.072  0.184
   3   3   9    4.602    4.570  0.119
  -5   3  10    5.734   -6.422  0.123
  -4   3  10    1.530    1.495  0.248
  -3   3  10    8.584    8.614  0.123
  -2   3  10   22.545  -22.417  0.224
  -1   3  10   19.203  -19.754  0.200
   0   3  10    0.152    0.393  1.042
   1   3  10    0.000    1.101 15.264
   2   3  10    2.079    2.039  0.181
   3   3  10   14.722  -14.792  0.146
  -4   3  11    0.936    0.418  0.810
  -3   3  11   15.876  -15.720  0.161
  -2   3  11   19.288   19.128  0.195
  -1   3  11    7.758   -7.827  0.116
   0   3  11   42.569   41.589  0.832
   1   3  11    9.535   -8.788  0.133
   2   3  11    7.171    6.731  0.117
  -4   3  12    3.290    3.227  0.135
  -3   3  12   10.787   10.841  0.124
  -2   3  12    2.016   -2.019  0.171
  -1   3  12    9.706   -9.259  0.118
   0   3  12   13.134   13.711  0.561
   1   3  12   14.787   14.042  0.142
   2   3  12    2.755    2.789  0.129
  -4   3  13    8.192    8.256  0.110
  -3   3  13    5.457   -4.983  0.127
  -2   3  13    7.028   -6.763  0.119
  -1   3  13    4.176    3.614  0.129
   0   3  13    4.689   -5.112  0.212
   1   3  13    5.221    5.239  0.133
  -3   3  14    3.886    3.809  0.127
  -2   3  14    4.773   -4.694  0.117
  -1   3  14    6.517   -6.870  0.117
   0   3  14    2.374    2.687  0.114
  -2   3  15    1.061    1.262  0.243
  -1   3  15    5.224   -5.498  0.112
   0   4   0   24.173  -26.453  0.177
   1   4   0   51.271  -52.587  0.205
   2   4   0   43.589   44.379  0.230
   3   4   0    3.785    3.634  0.131
   4   4   0    1.924   -2.345  0.211
   5   4   0    9.495   -9.756  0.121
  -5   4   1    1.007    1.143  0.314
  -4   4   1    1.815   -0.868  0.226
  -3   4   1   25.314  -25.245  0.241
  -2   4   1    4.004    3.743  0.095
  -1   4   1   11.054   -9.987  0.107
   0   4   1    2.417   -1.763  0.687
   1   4   1   11.332  -11.450  0.111
   2   4   1    3.720   -4.060  0.095
   3   4   1    5.315    5.296  0.117
   4   4   1    3.527    3.305  0.150
   5   4   1    7.595   -7.660  0.119
  -5   4   2    8.075   -8.020  0.126
  -4   4   2   39.250  -38.974  0.329
  -3   4   2   30.360   31.222  0.289
  -2   4   2   21.249  -20.628  0.207
  -1   4   2   12.183   13.499  0.122
   0   4   2   74.565  -76.635  3.501
   1   4   2   18.859   19.747  0.166
   2   4   2    2.471    1.802  0.115
   3   4   2   26.946   26.748  0.248
   4   4   2   18.801  -18.411  0.182
   5   4   2    7.154   -7.493  0.113
  -5   4   3    0.000   -0.443 15.868
  -4   4   3   15.543   15.716  0.160
  -3   4   3   11.532  -11.928  0.114
  -2   4   3   40.158   40.285  0.245
  -1   4   3   10.464  -11.257  0.100
   0   4   3   10.034   10.405  0.912
   1   4   3   42.667  -40.465  0.202
   2   4   3    5.337    4.978  0.094
   3   4   3    2.731    2.495  0.144
   4   4   3   12.392   12.244  0.125
   5   4   3    0.000   -0.439 15.985
  -5   4   4    7.351   -7.295  0.136
  -4   4   4   10.937   10.564  0.134
  -3   4   4    0.000   -0.686 15.866
  -2   4   4   92.449   91.236  0.278
  -1   4   4   30.031  -33.643  0.206
   0   4   4   23.069   23.461  1.273
   1   4   4    6.099    3.363  0.080
   2   4   4   39.675   38.680  0.259
   3   4   4   16.258   15.924  0.164
   4   4   4    2.568   -1.947  0.176
  -5   4   5    6.839   -6.919  0.138
  -4   4   5    0.000   -1.579 15.983
  -3   4   5   23.848  -23.995  0.238
  -2   4   5   11.472   10.828  0.113
  -1   4   5    7.286    8.026  0.079
   0   4   5   17.960   17.604  0.725
   1   4   5    8.756   -8.887  0.086
   2   4   5    5.931    5.622  0.110
   3   4   5    3.824   -4.540  0.141
   4   4   5    0.000   -2.814 15.289
  -5   4   6    2.878   -2.903  0.163
  -4   4   6   16.594  -16.621  0.169
  -3   4   6   25.041   26.003  0.242
  -2   4   6   11.550  -12.718  0.116
  -1   4   6   15.941   16.223  0.158
   0   4   6   66.618  -65.225  2.366
   1   4   6   10.692   10.605  0.105
   2   4   6    6.802    6.762  0.114
   3   4   6    2.998   -3.618  0.146
   4   4   6    9.712   -9.897  0.114
  -5   4   7    0.000    1.233 16.008
  -4   4   7    1.397    1.102  0.257
  -3   4   7    5.732   -6.559  0.126
  -2   4   7    8.635    8.929  0.100
  -1   4   7    3.035    3.438  0.107
   0   4   7    3.614    3.652  0.123
   1   4   7   15.937  -14.971  0.161
   2   4   7    8.129    8.412  0.113
   3   4   7    7.091    6.989  0.124
   4   4   7    2.960    3.069  0.137
  -5   4   8   13.650  -13.565  0.137
  -4   4   8    5.875    6.220  0.139
  -3   4   8    8.958   -9.220  0.121
  -2   4   8   35.084   35.792  0.276
  -1   4   8   34.440  -35.407  0.259
   0   4   8   13.479  -12.746  0.584
   1   4   8   13.904  -13.851  0.140
   2   4   8   16.981   16.492  0.174
   3   4   8    8.371    8.035  0.118
  -5   4   9    5.551    5.674  0.123
  -4   4   9    3.878   -4.770  0.163
  -3   4   9    3.025   -3.165  0.169
  -2   4   9    9.612   -9.330  0.110
  -1   4   9    0.533    0.724  1.333
   0   4   9    4.390   -4.350  0.089
   1   4   9    9.057   -9.040  0.117
   2   4   9    4.949    4.985  0.132
   3   4   9    3.981    3.868  0.129
  -5   4  10    4.355   -4.470  0.126
  -4   4  10   13.404  -13.278  0.128
  -3   4  10   14.534   14.855  0.148
  -2   4  10   10.294   -9.981  0.112
  -1   4  10   12.672   12.984  0.116
   0   4  10   31.561  -31.279  0.624
   1   4  10   10.976   11.769  0.133
   2   4  10   14.707   14.534  0.144
   3   4  10    1.166    2.200  0.257
  -4   4  11    0.000   -0.886 15.249
  -3   4  11    3.697    3.813  0.146
  -2   4  11   12.849   12.712  0.125
  -1   4  11    3.746    3.844  0.141
   0   4  11    3.032    3.647  0.279
   1   4  11   15.362  -15.077  0.142
   2   4  11    0.000    0.744 15.000
  -4   4  12    7.388    7.630  0.117
  -3   4  12    7.168    7.234  0.123
  -2   4  12   18.250   18.354  0.182
  -1   4  12    2.956   -2.725  0.152
   0   4  12    0.734   -0.542  0.407
   1   4  12    0.562   -2.234  2.195
   2   4  12   13.083   13.722  0.134
  -4   4  13    4.745   -5.052  0.120
  -3   4  13    4.165   -4.205  0.128
  -2   4  13    0.000   -0.087 14.336
  -1   4  13    0.754    0.809  0.533
   0   4  13    4.933    4.892  0.094
   1   4  13    2.197   -2.005  0.170
  -3   4  14   10.035   10.107  0.108
  -2   4  14    1.624   -1.533  0.190
  -1   4  14    5.677   -5.917  0.115
   0   4  14    9.453   -9.485  0.305
  -2   4  15    3.732    3.911  0.119
  -1   4  15    0.650   -0.407  0.318
   1   5   0    2.658    2.267  0.106
   2   5   0    1.310    1.441  0.210
   3   5   0   18.751   19.251  0.183
   4   5   0    1.955    1.319  0.215
   5   5   0    3.072    3.025  0.154
  -5   5   1    2.214   -2.279  0.199
  -4   5   1   12.633   12.652  0.128
  -3   5   1   36.021  -36.290  0.304
  -2   5   1    9.080   -9.094  0.094
  -1   5   1   21.426  -21.882  0.183
   0   5   1   43.929   45.829  0.821
   1   5   1    9.460   10.114  0.094
   2   5   1   44.877  -45.215  0.257
   3   5   1    9.655    9.401  0.115
   4   5   1    2.664   -2.486  0.176
   5   5   1   16.874   16.365  0.169
  -5   5   2    1.447   -1.271  0.223
  -4   5   2    5.532   -5.396  0.147
  -3   5   2   11.836   11.809  0.117
  -2   5   2    4.824    4.992  0.100
  -1   5   2   38.856   38.203  0.218
   0   5   2    6.513    7.107  0.647
   1   5   2   13.410  -13.928  0.134
   2   5   2    0.000   -1.374 14.650
   3   5   2    6.606    6.630  0.119
   4   5   2    6.762    6.924  0.138
   5   5   2    5.610    6.106  0.117
  -5   5   3   21.782   21.496  0.208
  -4   5   3    1.131    1.306  0.979
  -3   5   3    3.229   -3.181  0.148
  -2   5   3   31.131  -32.460  0.253
  -1   5   3    5.784   -5.541  0.087
   0   5   3   45.808   48.776  1.842
   1   5   3    9.477   -9.911  0.093
   2   5   3   15.483   15.002  0.165
   3   5   3   23.385  -22.925  0.219
   4   5   3   33.900   34.393  0.308
  -5   5   4    3.431    3.615  0.148
  -4   5   4    5.604   -5.264  0.143
  -3   5   4    2.833    1.628  0.169
  -2   5   4    6.499    6.872  0.101
  -1   5   4    6.818   -6.454  0.087
   0   5   4    7.845    7.739  0.344
   1   5   4   19.236  -19.138  0.182
   2   5   4   13.788  -13.073  0.140
   3   5   4    8.770    9.176  0.124
   4   5   4    5.703   -5.414  0.130
  -5   5   5    3.433    3.350  0.144
  -4   5   5   19.842   20.221  0.203
  -3   5   5    8.319   -8.602  0.122
  -2   5   5    7.954    7.551  0.102
  -1   5   5   15.521   16.353  0.157
   0   5   5   31.286   32.155  1.049
   1   5   5    6.199    6.923  0.096
   2   5   5   35.961  -35.963  0.295
   3   5   5    1.612   -1.411  0.236
   4   5   5    3.325    3.603  0.143
  -5   5   6    0.720   -1.197  1.485
  -4   5   6    9.758   -9.901  0.129
  -3   5   6   10.842  -10.665  0.120
  -2   5   6   11.065   11.511  0.105
  -1   5   6    1.338    1.107  0.182
   0   5   6    9.764    9.545  0.456
   1   5   6   12.704  -12.336  0.129
   2   5   6    4.816   -5.329  0.127
   3   5   6    1.567   -1.629  0.223
   4   5   6    6.978    7.477  0.118
  -5   5   7   13.598   13.066  0.131
  -4   5   7    0.000    1.169 15.386
  -3   5   7   15.904  -16.123  0.160
  -2   5   7   14.853  -15.423  0.149
  -1   5   7    6.690   -7.154  0.103
   0   5   7   23.503   23.941  0.871
   1   5   7   17.262  -16.767  0.174
   2   5   7    7.012   -6.942  0.124
   3   5   7   23.811  -23.759  0.226
  -5   5   8    3.056   -2.986  0.143
  -4   5   8    0.603    0.273  1.088
  -3   5   8   11.849  -12.651  0.128
  -2   5   8    6.158    5.978  0.120
  -1   5   8   12.295  -12.835  0.123
   0   5   8    2.364    2.078  0.107
   1   5   8   11.205  -11.285  0.111
   2   5   8    4.086    4.735  0.138
   3   5   8    5.094    5.090  0.124
  -5   5   9    0.000   -0.641 15.707
  -4   5   9    2.665    1.765  0.172
  -3   5   9    8.849   -8.994  0.131
  -2   5   9   28.560  -29.297  0.265
  -1   5   9   25.278   26.180  0.255
   0   5   9    0.160    0.261  1.133
   1   5   9   18.391   17.920  0.176
   2   5   9   19.867  -19.360  0.196
   3   5   9    5.099    4.966  0.114
  -4   5  10    0.716    0.454  0.453
  -3   5  10    2.411   -2.647  0.192
  -2   5  10   18.862   18.974  0.189
  -1   5  10    7.454    7.821  0.125
   0   5  10    8.706    9.088  0.558
   1   5  10    2.458   -2.077  0.180
   2   5  10    0.772   -0.674  0.365
  -4   5  11    2.103    2.114  0.181
  -3   5  11    0.000   -1.992 15.037
  -2   5  11    8.639   -8.742  0.120
  -1   5  11    1.007   -0.321  0.650
   0   5  11   14.556   14.711  0.431
   1   5  11    7.284   -7.902  0.135
   2   5  11    3.876   -3.751  0.126
  -4   5  12    2.180    2.253  0.142
  -3   5  12    4.075   -4.045  0.135
  -2   5  12    0.000    0.430 14.445
  -1   5  12    5.025    4.543  0.134
   0   5  12   10.578  -10.869  0.172
   1   5  12    5.337   -5.392  0.125
  -3   5  13    4.072    4.182  0.129
  -2   5  13   11.600  -11.673  0.116
  -1   5  13   22.032   22.819  0.217
   0   5  13    0.000   -0.091  5.438
   1   5  13    7.787    7.959  0.114
  -3   5  14    0.437   -0.488  0.557
  -2   5  14    2.251   -2.603  0.142
  -1   5  14    5.919    6.059  0.114
   0   5  14    2.341    2.211  0.279
   0   6   0   40.405   40.104  0.219
   1   6   0   41.390  -42.982  0.236
   2   6   0   39.715   41.167  0.278
   3   6   0   32.082  -32.475  0.280
   4   6   0    2.418   -1.307  0.200
   5   6   0   13.505  -13.580  0.134
  -5   6   1    2.941   -3.014  0.134
  -4   6   1    5.035    5.295  0.145
  -3   6   1   27.733   28.824  0.277
  -2   6   1   12.791  -13.554  0.129
  -1   6   1    1.824   -2.445  0.123
   0   6   1   22.025   22.186  0.292
   1   6   1   31.291   33.584  0.239
   2   6   1   20.981   22.166  0.202
   3   6   1    4.471   -4.462  0.144
   4   6   1    9.038   -8.921  0.130
  -5   6   2    0.470   -1.023  1.645
  -4   6   2    2.753   -2.716  0.170
  -3   6   2   16.988   17.547  0.173
  -1   6   2   18.866   19.209  0.181
   0   6   2   38.640  -40.461  0.719
   1   6   2   15.940   17.220  0.163
   2   6   2   16.747   16.379  0.165
   3   6   2   13.461   13.538  0.135
   4   6   2    1.019    1.302  0.882
  -5   6   3    0.825   -0.348  0.714
  -4   6   3    7.065    7.209  0.133
  -3   6   3   13.007   13.374  0.134
  -2   6   3    8.822   -8.878  0.099
  -1   6   3   20.523  -20.717  0.207
   0   6   3    6.709    7.232  0.090
   1   6   3   30.946   31.715  0.257
   2   6   3    3.358    3.155  0.132
   3   6   3   10.396  -10.693  0.126
   4   6   3   14.560  -14.417  0.151
  -5   6   4    8.564   -8.870  0.117
  -4   6   4    3.402    3.161  0.165
  -3   6   4   14.399  -14.660  0.135
  -2   6   4   22.087   22.995  0.210
  -1   6   4   29.970  -32.098  0.255
   0   6   4    9.320   10.016  0.072
   1   6   4   26.446  -26.539  0.228
   2   6   4   22.538   23.004  0.234
   3   6   4    7.547   -7.736  0.128
   4   6   4    9.452   -9.635  0.118
  -5   6   5    1.676    1.258  0.199
  -4   6   5    7.882    8.182  0.129
  -3   6   5   23.084   23.202  0.241
  -2   6   5   25.453  -26.297  0.245
  -1   6   5   14.215  -15.147  0.142
   0   6   5   13.635  -13.767  0.913
   1   6   5   15.007   15.462  0.153
   2   6   5    1.031   -0.446  0.893
   3   6   5   10.716  -10.970  0.127
   4   6   5    7.441   -7.709  0.114
  -5   6   6    4.966    5.155  0.121
  -4   6   6   16.938  -16.874  0.173
  -3   6   6   38.146   38.706  0.321
  -2   6   6    9.744   -9.986  0.110
  -1   6   6   30.230   31.786  0.277
   0   6   6   28.861  -30.446  0.900
   1   6   6    8.072    8.366  0.110
   2   6   6    1.209    0.675  0.799
   3   6   6    4.756    4.770  0.137
   4   6   6    3.703   -3.676  0.120
  -5   6   7    1.930   -0.794  0.153
  -4   6   7    0.000    0.750 15.006
  -3   6   7    2.486    2.224  0.191
  -2   6   7    7.394   -7.542  0.122
  -1   6   7   30.766  -32.254  0.288
   0   6   7    2.452    2.449  0.371
   1   6   7   14.111   13.990  0.146
   2   6   7    3.375   -4.029  0.141
   3   6   7    5.504   -5.524  0.128
  -5   6   8    7.494   -8.088  0.119
  -4   6   8    3.019   -3.835  0.147
  -3   6   8   14.465  -14.608  0.146
  -2   6   8   11.747   12.330  0.117
  -1   6   8   21.559  -22.958  0.213
   0   6   8   10.256   10.329  0.175
   1   6   8    4.021   -4.122  0.135
   2   6   8   12.004   12.071  0.123
   3   6   8    0.827   -1.105  0.924
  -4   6   9   10.446   10.568  0.117
  -3   6   9    7.906    7.592  0.130
  -2   6   9    1.554   -1.605  0.261
  -1   6   9    2.800    2.880  0.151
   0   6   9    0.513    1.450  0.323
   1   6   9   27.787   28.002  0.269
   2   6   9    3.926    3.671  0.137
   3   6   9    5.726   -5.937  0.101
  -4   6  10   11.102  -10.935  0.120
  -3   6  10   18.829   19.042  0.196
  -2   6  10    2.641   -2.858  0.177
  -1   6  10    4.721    5.084  0.138
   0   6  10   11.709  -12.060  0.092
   1   6  10    3.430    3.382  0.168
   2   6  10    6.366    6.450  0.118
  -4   6  11    7.143    6.823  0.113
  -3   6  11    2.616    2.553  0.162
  -2   6  11    4.319   -4.251  0.133
  -1   6  11   11.344  -11.371  0.122
   0   6  11    4.983    4.799  0.103
   1   6  11    8.849    9.151  0.131
   2   6  11    2.709    2.981  0.131
  -3   6  12    7.262   -7.346  0.121
  -2   6  12   10.828   11.060  0.118
  -1   6  12   13.051  -13.269  0.132
   0   6  12    2.605   -2.794  0.244
   1   6  12    0.000    1.682 16.476
  -3   6  13    1.330    1.071  0.200
  -2   6  13    5.570   -5.386  0.120
  -1   6  13    7.480   -7.817  0.117
   0   6  13    5.754   -5.862  0.085
  -2   6  14    0.000    0.493 14.552
  -1   6  14    7.363    7.446  0.105
   1   7   0   22.975  -23.969  0.216
   2   7   0   21.958  -22.873  0.221
   3   7   0   14.412   14.821  0.135
   4   7   0   12.007   12.219  0.123
  -4   7   1   15.367   15.722  0.157
  -3   7   1    2.612   -2.827  0.178
  -2   7   1   11.990   12.161  0.113
  -1   7   1   11.334   10.856  0.113
   0   7   1   13.440  -13.127  0.286
   1   7   1    9.484   10.146  0.098
   2   7   1    7.626   -8.556  0.114
   3   7   1   10.893   11.122  0.127
   4   7   1    9.924   -9.977  0.125
  -5   7   2    5.801    6.373  0.116
  -4   7   2   10.170  -10.903  0.133
  -3   7   2   12.479  -12.570  0.122
  -2   7   2    4.362    4.684  0.119
  -1   7   2   34.435   34.682  0.251
   0   7   2    6.060    6.380  0.280
   1   7   2   11.053  -11.561  0.110
   2   7   2   11.749   11.885  0.120
   3   7   2    5.298    5.796  0.152
   4   7   2   15.055   15.399  0.152
  -5   7   3    5.881    6.303  0.112
  -4   7   3    7.637   -7.503  0.129
  -3   7   3   13.540   13.890  0.135
  -2   7   3    6.180   -6.151  0.114
  -1   7   3    4.796   -4.813  0.108
   0   7   3    1.525    0.885  0.168
   1   7   3   19.874  -20.538  0.198
   2   7   3   16.707   17.421  0.158
   3   7   3    9.241   -9.685  0.131
   4   7   3    6.659    6.025  0.117
  -5   7   4    4.436    4.255  0.120
  -4   7   4    6.033   -5.972  0.128
  -3   7   4   13.808  -14.154  0.139
  -2   7   4   13.375   13.670  0.135
  -1   7   4   21.866   22.366  0.233
   0   7   4    3.563   -3.524  0.366
   1   7   4   18.797  -19.749  0.191
   2   7   4   10.154  -10.260  0.120
   3   7   4   12.839   13.084  0.131
   4   7   4    4.393    4.409  0.125
  -5   7   5   15.210  -15.951  0.162
  -4   7   5    7.800    7.743  0.124
  -3   7   5   10.913  -10.247  0.121
  -2   7   5    2.674   -2.120  0.170
  -1   7   5    1.087    1.004  0.792
   0   7   5   17.736  -18.509  0.285
   1   7   5    5.719    6.164  0.125
   2   7   5   10.933  -10.847  0.128
   3   7   5   12.252   12.490  0.124
   4   7   5    7.071   -7.705  0.111
  -4   7   6    8.199   -7.449  0.120
  -3   7   6    6.692   -7.095  0.128
  -2   7   6    8.352   -8.974  0.115
  -1   7   6   16.195   16.668  0.154
   0   7   6   30.468  -30.821  0.312
   1   7   6   18.215  -18.406  0.180
   2   7   6    8.362   -8.551  0.129
   3   7   6   12.105   12.562  0.121
  -4   7   7    3.908   -3.916  0.144
  -3   7   7   11.756   11.442  0.122
  -2   7   7    4.680    4.870  0.133
  -1   7   7    7.684   -7.981  0.120
   0   7   7   17.394   18.041  0.204
   1   7   7   15.610  -16.015  0.153
   2   7   7   21.032   21.578  0.207
   3   7   7    1.330   -0.591  0.211
  -4   7   8   12.404  -12.072  0.124
  -3   7   8    0.561    0.947  0.584
  -2   7   8    3.624    3.684  0.154
  -1   7   8   35.225   36.262  0.323
   0   7   8    2.516   -2.671  0.195
   1   7   8    5.838   -6.020  0.127
   2   7   8    6.965   -7.137  0.129
   3   7   8   12.290   13.182  0.134
  -4   7   9    2.033    1.473  0.151
  -3   7   9    1.286    1.601  0.936
  -2   7   9    3.169    2.962  0.160
  -1   7   9    3.532    3.440  0.147
   0   7   9    9.690   -9.733  0.095
   1   7   9    8.684    8.384  0.125
   2   7   9   12.867  -13.675  0.118
  -4   7  10   10.100  -10.369  0.107
  -3   7  10    0.000   -0.760 14.896
  -2   7  10    1.407    1.046  0.260
  -1   7  10   11.488   11.600  0.124
   0   7  10    3.574   -3.450  0.454
   1   7  10    7.268   -7.199  0.121
   2   7  10    0.786   -0.990  0.316
  -4   7  11    0.748    0.148  0.272
  -3   7  11    1.625    1.188  0.191
  -2   7  11    6.867    6.785  0.120
  -1   7  11    9.272   -9.127  0.121
   0   7  11    5.262    5.394  0.241
   1   7  11    8.397   -8.685  0.125
  -3   7  12    6.006   -6.277  0.114
  -2   7  12    4.501    4.856  0.114
  -1   7  12    8.352    8.117  0.118
   0   7  12    2.231   -2.266  0.151
   1   7  12    6.911   -7.622  0.114
  -2   7  13    4.138   -4.424  0.112
  -1   7  13    1.112    0.918  0.227
   0   7  13    7.893   -8.017  0.577
   0   8   0   41.981   42.025  0.260
   1   8   0    8.795   -8.862  0.102
   2   8   0    3.314    3.118  0.143
   3   8   0    2.562    2.882  0.166
   4   8   0    8.548    8.771  0.114
  -4   8   1    0.520    1.755  1.927
  -3   8   1    8.181    8.439  0.125
  -2   8   1    6.141   -6.028  0.115
  -1   8   1   13.860  -13.707  0.140
   0   8   1   17.016  -16.264  0.137
   1   8   1   17.015   17.828  0.167
   2   8   1    7.996   -8.243  0.114
   3   8   1    6.426   -6.619  0.129
   4   8   1    3.410   -3.446  0.130
  -4   8   2    4.184   -4.291  0.133
  -3   8   2    5.741    5.768  0.127
  -2   8   2   27.805  -28.561  0.250
  -1   8   2   36.558   36.300  0.269
   0   8   2   15.729  -15.891  0.145
   1   8   2   29.309   30.463  0.278
   2   8   2   44.515  -46.221  0.313
   3   8   2    4.502   -4.537  0.135
   4   8   2    6.218   -5.906  0.114
  -4   8   3    3.734    3.901  0.145
  -3   8   3    5.777    5.871  0.123
  -2   8   3    0.715   -0.261  0.432
  -1   8   3    5.908   -5.685  0.109
   0   8   3    5.634    6.002  0.095
   1   8   3   22.825   23.564  0.225
   2   8   3    3.850    4.168  0.146
   3   8   3    7.850   -8.325  0.127
   4   8   3    3.312   -3.359  0.123
  -4   8   4   10.336   10.435  0.115
  -3   8   4   22.019  -21.455  0.215
  -2   8   4    3.500    3.526  0.118
  -1   8   4   18.538  -18.019  0.184
   0   8   4   30.497   31.217  1.450
   1   8   4   14.378  -15.006  0.144
   2   8   4    2.418   -2.418  0.177
   3   8   4   10.481  -10.664  0.117
  -4   8   5    4.118    3.785  0.126
  -3   8   5    9.154    9.198  0.121
  -2   8   5   11.574  -12.133  0.118
  -1   8   5    5.880   -6.041  0.116
   0   8   5   15.078  -15.441  0.721
   1   8   5    8.424    8.782  0.119
   2   8   5    2.311   -2.418  0.163
   3   8   5    9.928  -10.344  0.114
  -4   8   6    7.803   -7.713  0.111
  -3   8   6    8.540   -9.046  0.122
  -2   8   6   25.098  -24.770  0.261
  -1   8   6    8.208    8.505  0.116
   0   8   6    1.376    1.247  0.220
   1   8   6   17.556   18.183  0.125
   2   8   6   13.335  -13.772  0.135
   3   8   6    0.973    1.239  0.274
  -4   8   7    7.067    7.011  0.112
  -3   8   7    2.729    3.074  0.169
  -2   8   7    1.374   -1.444  0.254
  -1   8   7    7.896   -8.103  0.125
   0   8   7   10.475   10.617  0.161
   1   8   7    7.503    7.583  0.127
   2   8   7    7.180    7.636  0.119
   3   8   7    8.130   -8.522  0.097
  -4   8   8   23.711   24.115  0.212
  -3   8   8   14.213  -14.004  0.136
  -2   8   8   16.577   16.702  0.170
  -1   8   8    0.943   -0.944  0.352
   0   8   8   17.451   17.870  0.454
   1   8   8    3.484   -3.064  0.145
   2   8   8    4.068   -4.363  0.123
  -4   8   9    0.704    1.860  0.932
  -3   8   9    7.841    7.896  0.121
  -2   8   9    8.044   -7.639  0.121
  -1   8   9    2.342   -2.221  0.165
   0   8   9    0.220   -0.305  0.717
   1   8   9    4.426    3.641  0.121
   2   8   9    1.449   -1.394  0.187
  -3   8  10    4.799    4.598  0.115
  -2   8  10   16.587  -16.769  0.166
  -1   8  10   11.477   11.415  0.127
   0   8  10    4.121    3.989  0.456
   1   8  10    1.000   -0.625  0.205
  -3   8  11    3.326    3.348  0.126
  -2   8  11    4.255   -4.444  0.121
  -1   8  11    7.732   -7.579  0.118
   0   8  11    6.728    6.599  0.481
   1   8  11    5.818    6.250  0.116
  -2   8  12    2.558    2.627  0.129
  -1   8  12    3.618   -3.673  0.113
   0   8  12    7.692    8.130  0.582
   1   9   0    1.149    1.280  0.281
   2   9   0    4.896    4.912  0.121
   3   9   0    5.557    5.494  0.129
   4   9   0    6.492   -6.653  0.112
  -4   9   1    5.658    5.859  0.114
  -3   9   1    4.050    4.225  0.137
  -2   9   1   22.113   22.352  0.228
  -1   9   1    7.765   -7.447  0.108
   0   9   1   15.384  -15.627  0.131
   1   9   1    4.243    4.134  0.125
   2   9   1    8.606    8.749  0.118
   3   9   1   19.072   19.125  0.191
   4   9   1   14.370  -15.031  0.145
  -4   9   2    0.000   -0.169 14.302
  -3   9   2    2.584    2.451  0.150
  -2   9   2    3.916   -3.958  0.139
  -1   9   2    7.677   -7.560  0.109
   0   9   2    2.913   -2.904  0.433
   1   9   2   10.002   -9.926  0.109
   2   9   2    0.867   -0.856  0.351
   3   9   2    0.896    1.009  0.334
   4   9   2    2.528   -2.793  0.134
  -4   9   3   20.256  -20.100  0.193
  -3   9   3   15.610   15.215  0.152
  -2   9   3   13.314   13.709  0.137
  -1   9   3    6.697   -6.641  0.111
   0   9   3   12.246  -12.169  0.503
   1   9   3   13.305  -13.724  0.134
   2   9   3    6.733    7.149  0.124
   3   9   3    4.526   -4.480  0.119
  -4   9   4    5.590    5.189  0.111
  -3   9   4    6.636   -6.402  0.118
  -2   9   4    3.838    3.336  0.135
  -1   9   4    1.756   -1.865  0.191
   0   9   4    0.337   -0.215  0.450
   1   9   4    2.063    0.867  0.173
   2   9   4    0.000    0.084 14.308
   3   9   4    2.874    2.919  0.139
  -4   9   5    0.000   -0.070 14.185
  -3   9   5    1.079   -1.716  0.853
  -2   9   5    5.329    5.110  0.126
  -1   9   5    2.078   -1.785  0.185
   0   9   5   34.325  -34.337  1.768
   1   9   5   23.008   24.029  0.235
   2   9   5    0.000    0.393 14.357
   3   9   5   20.515   20.693  0.210
  -4   9   6    3.826   -4.101  0.118
  -3   9   6    3.528    3.513  0.133
  -2   9   6    2.637    2.980  0.162
  -1   9   6    1.344    1.144  0.240
   0   9   6   13.919   13.986  0.770
   1   9   6    0.000   -1.472 14.105
   2   9   6    9.279    9.555  0.110
   3   9   6    1.271   -1.106  0.172
  -4   9   7   10.624  -10.733  0.101
  -3   9   7    9.721    9.703  0.112
  -2   9   7   10.611    9.996  0.115
  -1   9   7    4.168   -4.213  0.134
   0   9   7    5.834   -5.599  0.563
   1   9   7    7.543   -7.815  0.120
   2   9   7   18.040   18.407  0.171
  -4   9   8    5.618    5.845  0.103
  -3   9   8    8.765   -8.805  0.111
  -2   9   8    3.531    3.741  0.139
  -1   9   8   10.497  -10.436  0.119
   0   9   8    2.574   -2.483  0.267
   1   9   8    0.722   -0.158  1.022
   2   9   8    0.000    0.372 14.158
  -3   9   9    6.957    6.752  0.109
  -2   9   9   12.189   11.532  0.122
  -1   9   9    2.403    2.255  0.154
   0   9   9   18.802  -18.908  1.265
   1   9   9    8.839    9.151  0.105
  -3   9  10    1.858    1.943  0.147
  -2   9  10    0.985   -0.850  0.259
  -1   9  10    1.189   -0.667  0.222
   0   9  10    0.960   -1.198  0.289
   1   9  10    4.339   -4.720  0.110
  -2   9  11    7.241    7.000  0.101
  -1   9  11    8.959   -9.027  0.104
   0   9  11    0.394   -0.126  0.335
   0  10   0   30.149   29.443  0.282
   1  10   0   14.609  -14.822  0.144
   2  10   0    4.526    4.014  0.123
   3  10   0   12.602  -12.594  0.116
  -3  10   1    7.120   -7.058  0.113
  -2  10   1    1.828    1.503  0.180
  -1  10   1   13.708   13.668  0.138
   0  10   1    3.358   -3.403  0.188
   1  10   1    5.801   -5.723  0.123
   2  10   1    2.834   -3.137  0.143
   3  10   1    2.575    2.768  0.149
  -4  10   2    0.805    0.631  0.229
  -3  10   2    4.994    4.919  0.118
  -2  10   2   23.246  -22.707  0.248
  -1  10   2   19.603   19.192  0.186
   0  10   2    3.533   -3.459  0.098
   1  10   2   15.716   15.615  0.168
   2  10   2   14.837  -14.429  0.152
   3  10   2    2.034    2.088  0.154
  -4  10   3    4.289   -4.364  0.114
  -3  10   3    5.056   -5.062  0.120
  -2  10   3    5.987    5.973  0.117
  -1  10   3    9.594   -9.584  0.113
   0  10   3    4.015    3.871  0.130
   1  10   3   34.841  -34.327  0.291
   2  10   3    0.532   -0.846  1.160
   3  10   3    1.256    1.213  0.213
  -4  10   4   10.632   10.535  0.100
  -3  10   4   13.986  -13.673  0.133
  -2  10   4    3.840    3.141  0.132
  -1  10   4   15.731  -15.297  0.158
   0  10   4   21.145   21.159  0.712
   1  10   4   17.442  -17.536  0.178
   2  10   4    1.622   -1.823  0.196
   3  10   4    7.788   -7.538  0.100
  -3  10   5    5.323   -5.645  0.116
  -2  10   5   12.833   12.774  0.123
  -1  10   5   11.341   11.249  0.126
   0  10   5   14.492   14.090  0.712
   1  10   5    3.864    3.931  0.139
   2  10   5    2.792   -2.735  0.138
  -3  10   6    8.775    9.020  0.102
  -2  10   6   18.986  -18.409  0.194
  -1  10   6   18.206   17.988  0.188
   0  10   6    2.499    1.625  0.181
   1  10   6    8.125    7.842  0.111
   2  10   6    9.850   -9.794  0.104
  -3  10   7    4.468   -4.388  0.111
  -2  10   7    8.020    7.671  0.109
  -1  10   7    2.436    2.202  0.159
   0  10   7    1.292   -0.607  0.209
   1  10   7    9.351   -9.210  0.109
   2  10   7    4.009   -3.959  0.106
  -3  10   8   11.291  -11.210  0.115
  -2  10   8    3.363    2.866  0.121
  -1  10   8    5.648   -5.412  0.112
   0  10   8   14.223   13.948  0.996
   1  10   8    5.177   -5.149  0.105
  -3  10   9    0.638   -0.320  0.611
  -2  10   9    1.083   -1.140  0.227
  -1  10   9    2.538    2.227  0.139
   0  10   9    3.843   -3.655  0.387
   1  10   9    3.023   -3.258  0.112
  -2  10  10   14.286  -13.742  0.144
  -1  10  10    9.126    8.794  0.099
   0  10  10    0.000   -0.079  5.011
   1  11   0   12.560   12.537  0.135
   2  11   0    4.335    3.708  0.121
   3  11   0    6.705   -6.484  0.098
  -3  11   1   12.431  -12.228  0.128
  -2  11   1    7.866    7.629  0.109
  -1  11   1    1.997   -1.705  0.149
   0  11   1    4.146   -4.125  0.087
   1  11   1    7.091    6.782  0.115
   2  11   1    5.445   -5.209  0.111
   3  11   1    4.167    4.156  0.108
  -3  11   2    9.524    9.045  0.100
  -2  11   2    7.669   -7.404  0.111
  -1  11   2   11.056  -10.962  0.112
   0  11   2    2.640   -2.495  0.179
   1  11   2    8.832    8.448  0.112
   2  11   2    0.837   -0.894  0.871
   3  11   2    7.979   -8.055  0.098
  -3  11   3    3.440    3.338  0.115
  -2  11   3    5.891   -5.888  0.111
  -1  11   3    0.737   -0.595  0.824
   0  11   3    1.168    1.031  0.533
   1  11   3    6.711   -6.286  0.113
   2  11   3   21.684   21.511  0.217
  -3  11   4    2.013    1.807  0.135
  -2  11   4    6.953   -6.514  0.110
  -1  11   4    9.471   -8.647  0.110
   0  11   4    4.462   -4.206  0.090
   1  11   4   17.582   17.487  0.175
   2  11   4    3.427    3.357  0.120
  -3  11   5    0.000    1.173 13.567
  -2  11   5    6.351    6.194  0.111
  -1  11   5    2.878    2.497  0.132
   0  11   5    1.230   -0.972  0.166
   1  11   5    2.956   -2.858  0.125
   2  11   5    5.117   -5.190  0.099
  -3  11   6    9.872   10.006  0.100
  -2  11   6    4.573   -4.720  0.110
  -1  11   6    5.120   -4.750  0.110
   0  11   6    7.354    6.955  0.238
   1  11   6    5.924    5.727  0.103
   2  11   6    5.893    5.801  0.098
  -3  11   7    1.393    1.326  0.155
  -2  11   7    3.726    3.692  0.110
  -1  11   7    5.574   -5.885  0.110
   0  11   7    8.586    8.713  0.407
   1  11   7    6.354   -6.051  0.101
  -2  11   8    0.000    0.675 13.377
  -1  11   8   11.377  -10.901  0.119
   0  11   8    0.675   -0.402  0.279
   1  11   8    7.893    8.252  0.097
  -2  11   9    8.182   -8.007  0.093
  -1  11   9    3.489    3.516  0.111
   0  11   9    6.589   -6.963  0.377
   0  12   0    8.839    8.313  0.104
   1  12   0   14.393  -13.829  0.142
   2  12   0   13.027   12.754  0.137
  -2  12   1    0.611    0.130  0.941
  -1  12   1   10.997   10.855  0.104
   0  12   1    8.880   -8.755  0.182
   1  12   1    4.744   -4.504  0.113
   2  12   1   10.476  -10.360  0.104
  -2  12   2    7.652   -7.344  0.101
  -1  12   2    4.724    4.341  0.113
   0  12   2   15.734  -15.038  0.111
   1  12   2    2.781    2.827  0.126
   2  12   2    0.566    1.020  1.115
  -2  12   3    3.959    3.836  0.109
  -1  12   3    9.801    9.610  0.102
   0  12   3    3.029    2.914  0.196
   1  12   3    2.113   -1.544  0.126
   2  12   3    2.924    3.093  0.110
  -2  12   4   16.965   16.574  0.173
  -1  12   4    9.995   -9.797  0.105
   0  12   4    8.116    7.998  0.502
   1  12   4    1.731   -1.536  0.151
   2  12   4    7.197    6.947  0.092
  -2  12   5    4.792   -4.945  0.100
  -1  12   5   10.348   10.005  0.098
   0  12   5   13.085  -13.202  0.600
   1  12   5    5.008   -5.032  0.101
  -2  12   6    7.169   -7.393  0.095
  -1  12   6   11.956   11.497  0.125
   0  12   6   17.287  -17.076  0.758
   1  12   6    0.000    0.726 13.054
  -1  12   7    8.058    7.837  0.093
   0  12   7    0.996    1.364  0.414
   1  13   0    2.465    2.348  0.110
  -2  13   1    1.561   -1.439  0.143
  -1  13   1    3.719   -3.745  0.098
   0  13   1    6.246    5.820  0.078
   1  13   1    4.166    4.013  0.103
  -1  13   2    1.292   -0.725  0.150
   0  13   2    3.240    3.505  1.009
   1  13   2    3.057    2.626  0.101
  -1  13   3    3.935    4.034  0.106
   0  13   3   10.957   10.168  0.154
   1  13   3    0.441    0.607  0.396
  -1  13   4    4.405   -4.336  0.097
   0  13   4    2.892    3.072  0.211
  -1  13   5    3.867    3.647  0.095
   0  13   5    5.991    5.663  0.109
